# Supplementary material for: Alternative conformations of a group 4 Late Embryogenesis Abundant protein associated to its in vitro protective activity
Source: Sci Rep. 2024 Feb 2;14:2770. doi: 10.1038/s41598-024-53295-7 (PMC10837141; doi:10.1038/s41598-024-53295-7)
Supplement: Supplementary file 1 — Supplementary Table S5. [file 41598_2024_53295_MOESM1_ESM.xlsx]

## Sheet: Physicochemical_parameters_all_
Supplementary Table S5. Physicochemical parameters of LEA4-5 wild type and mutant proteins
Name	# Residues	M.W. (Da)	Theoretical pI	Neg. Residues (Asp + Glu)	Pos. Residues (Arg + Lys)	Aliphatic Index	Grand Average of Hydropathicity (GRAVY)	Net Charge Per Residue (NCPR)	Kappa	% of alpha helix residues (FELLS)	% of disordered residues (MetaPredict)	Pos. Residues (Arg + Lys + Hys)	A	C	D	E	F	G	H	I	K	L	M	N	P	Q	R	S	T	V	W	Y	Sequence
LEA4-5	158	16161.8	9.22	15	18	46.46	-0.803	0.0189873	0.06	39.9	79.7	25	18	0	5	10	0	27	7	3	12	6	7	5	3	9	6	6	25	7	0	2	MESMKETASNIAASAKSGMDKTKATLEEKAEKLKTRDPVQKQMATQVKEDKINQAEMQKRETRQHNAAMKEAAGAGTGLGLGTATHSTTGQVGHGTGTHQMSALPGHGTGQLTDRVVEGTAVTDPIGRNTGTGRTTAHNTHVGGGGATGYGTGGGYTG
LEA4-5-NT1	158	15931.6	9.3	13	16	48.99	-0.663	0.0189873	0.071	39.2	69.6	23	22	0	5	8	0	27	7	3	10	6	7	5	3	9	6	6	25	7	0	2	MESMKETASNIAASAKSGMDKTKATLAEAAAALKTRDPVQKQMATQVKEDKINQAEMQKRETRQHNAAMKEAAGAGTGLGLGTATHSTTGQVGHGTGTHQMSALPGHGTGQLTDRVVEGTAVTDPIGRNTGTGRTTAHNTHVGGGGATGYGTGGGYTG
LEA4-5-NT2	158	16104.7	8.93	15	17	47.09	-0.766	0.0126582	0.073	41.1	78.5	24	19	0	5	10	0	27	7	3	11	6	7	5	3	9	6	6	25	7	0	2	MESMKETASNIAASAKSGMDKTKATLEEKAEKLKTRDPVQAQMKTQVKEDAINQAEMQKRETRQHNAAMKEAAGAGTGLGLGTATHSTTGQVGHGTGTHQMSALPGHGTGQLTDRVVEGTAVTDPIGRNTGTGRTTAHNTHVGGGGATGYGTGGGYTG
LEA4-5-NT3	158	16218.9	9.4	15	19	45.82	-0.839	0.0253165	0.07	40.5	80.4	26	17	0	5	10	0	27	7	3	13	6	7	5	3	9	6	6	25	7	0	2	MESMKETASNIAASAKSGMDKTKATLEEKAEKLKTRDPVQKQMKTQVKEDKINQAEMQKRETRQHNAAMKEAAGAGTGLGLGTATHSTTGQVGHGTGTHQMSALPGHGTGQLTDRVVEGTAVTDPIGRNTGTGRTTAHNTHVGGGGATGYGTGGGYTG
LEA4-5-NT4	158	16046.8	9.43	14	18	47.72	-0.735	0.0253165	0.087	38.6	77.8	25	20	0	5	9	0	27	7	3	12	6	7	5	3	8	6	6	25	7	0	2	MESMKETASNIAASAKSGMDKTKATLEEKAEKLKTRDPVQKQMATQVKEDKINAAEMQKRATRQHNAAMKEAAGAGTGLGLGTATHSTTGQVGHGTGTHQMSALPGHGTGQLTDRVVEGTAVTDPIGRNTGTGRTTAHNTHVGGGGATGYGTGGGYTG
LEA4-526-158	133	13608.9	9.05	12	14	45.56	-0.847	0.0150376	0.06	30.1	80.5	21	13	0	4	8	0	26	7	2	8	5	5	4	3	9	6	2	22	7	0	2	MEEKAEKLKTRDPVQKQMATQVKEDKINQAEMQKRETRQHNAAMKEAAGAGTGLGLGTATHSTTGQVGHGTGTHQMSALPGHGTGQLTDRVVEGTAVTDPIGRNTGTGRTTAHNTHVGGGGATGYGTGGGYTG
LEA4-543-158	116	11568.6	8.22	8	9	45.52	-0.697	0.00862069	0.07	21.6	91.4	16	12	0	3	5	0	26	7	2	4	4	4	4	2	7	5	2	21	6	0	2	MATQVKEDKINQAEMQKRETRQHNAAMKEAAGAGTGLGLGTATHSTTGQVGHGTGTHQMSALPGHGTGQLTDRVVEGTAVTDPIGRNTGTGRTTAHNTHVGGGGATGYGTGGGYTG
LEA4-557-158	102	9982.78	8.31	6	7	43.14	-0.643	0.00980392	0.081	14.7	100	14	10	0	2	4	0	26	7	1	2	4	3	3	2	4	5	2	20	5	0	2	MEKRETRQHNAAMKEAAGAGTGLGLGTATHSTTGQVGHGTGTHQMSALPGHGTGQLTDRVVEGTAVTDPIGRNTGTGRTTAHNTHVGGGGATGYGTGGGYTG
LEA4-577-158	82	7844.44	7.02	3	3	47.56	-0.449	0	0.216	0	100	9	5	0	2	1	0	24	6	1	0	4	2	2	2	3	3	2	18	5	0	2	MGLGLGTATHSTTGQVGHGTGTHQMSALPGHGTGQLTDRVVEGTAVTDPIGRNTGTGRTTAHNTHVGGGGATGYGTGGGYTG
LEA4-5Δ61-78	140	14379.9	9.26	13	16	48.86	-0.782	0.0214286	0.078	34.3	99.3	22	13	0	5	8	0	24	6	3	11	6	6	4	3	8	5	6	23	7	0	2	MESMKETASNIAASAKSGMDKTKATLEEKAEKLKTRDPVQKQMATQVKEDKINQAEMQKRLGLGTATHSTTGQVGHGTGTHQMSALPGHGTGQLTDRVVEGTAVTDPIGRNTGTGRTTAHNTHVGGGGATGYGTGGGYTG
LEA4-5Δ44-78	123	12380.6	9.05	10	12	48.46	-0.669	0.0162602	0.077	27.6	100	18	11	0	4	6	0	24	6	2	8	6	5	3	3	5	4	6	22	6	0	2	MESMKETASNIAASAKSGMDKTKATLEEKAEKLKTRDPVQKQMLGLGTATHSTTGQVGHGTGTHQMSALPGHGTGQLTDRVVEGTAVTDPIGRNTGTGRTTAHNTHVGGGGATGYGTGGGYTG
LEA4-5-NT2P	158	16213.9	9.22	15	18	45.19	-0.846	0.0189873	0.06	32.3	100	25	16	0	5	10	0	27	7	3	12	6	7	5	5	9	6	6	25	7	0	2	MESMKETASNIAASAKSGMDKTKATLEEKAEKLKTRDPVQKQMPTQVKEDKINQPEMQKRETRQHNAAMKEAAGAGTGLGLGTATHSTTGQVGHGTGTHQMSALPGHGTGQLTDRVVEGTAVTDPIGRNTGTGRTTAHNTHVGGGGATGYGTGGGYTG
LEA4-5-NT4P	158	16266	9.22	15	18	43.92	-0.889	0.0189873	0.06	24.7	100	25	14	0	5	10	0	27	7	3	12	6	7	5	7	9	6	6	25	7	0	2	MESMKETASNIAASPKSGMDKTKPTLEEKAEKLKTRDPVQKQMPTQVKEDKINQPEMQKRETRQHNAAMKEAAGAGTGLGLGTATHSTTGQVGHGTGTHQMSALPGHGTGQLTDRVVEGTAVTDPIGRNTGTGRTTAHNTHVGGGGATGYGTGGGYTG
LEA4-5-NT9P	158	16124.8	7.07	15	15	41.46	-0.885	0	0.069	7	100	22	14	0	5	10	0	27	7	2	10	6	7	5	12	9	5	6	24	7	0	2	MESMKEPASNPAASPKSGMDKTKPTLEEKAEKLKTRDPVQKQMPTQVKEDKINQPEMQPRETPQHNAAMPEAAGAGTGLGLGTATHSTTGQVGHGTGTHQMSALPGHGTGQLTDRVVEGTAVTDPIGRNTGTGRTTAHNTHVGGGGATGYGTGGGYTG
LEA4-51-77(9P)	77	8429.55	6.58	12	12	34.42	-1.314	0	0.061	29.9	100	13	9	0	3	9	0	3	1	1	10	2	6	3	10	6	2	4	6	2	0	0	MESMKEPASNPAASPKSGMDKTKPTLEEKAEKLKTRDPVQKQMPTQVKEDKINQPEMQPRETPQHNAAMPEAAGAGT
LEA4-51-77	77	8377.52	9	12	14	48.57	-1.003	0.025974	0.047	87	37.7	15	16	0	3	9	0	3	1	2	11	2	6	3	1	6	3	2	7	2	0	0	MESMKETAANIAAAAASGMDKTKATLEEKAEKLKTRDPVQKQMATQVKEDKINQAEMQKRETRQHNAAMKEAAGAGT
LEA4-51-149	149	15348	9.3	15	18	49.26	-0.811	0.0201342	0.06	42.3	78.5	25	18	0	5	10	0	22	7	3	12	6	7	5	3	9	6	6	23	7	0	0	MESMKETASNIAASAKSGMDKTKATLEEKAEKLKTRDPVQKQMATQVKEDKINQAEMQKRETRQHNAAMKEAAGAGTGLGLGTATHSTTGQVGHGTGTHQMSALPGHGTGQLTDRVVEGTAVTDPIGRNTGTGRTTAHNTHVGGGGATG
LEA4-51-125	125	13115.7	8.04	15	16	51.68	-0.826	0.008	0.051	51.2	74.4	21	16	0	5	10	0	14	5	2	12	6	7	3	3	9	4	6	17	6	0	0	MESMKETASNIAASAKSGMDKTKATLEEKAEKLKTRDPVQKQMATQVKEDKINQAEMQKRETRQHNAAMKEAAGAGTGLGLGTATHSTTGQVGHGTGTHQMSALPGHGTGQLTDRVVEGTAVTDP
